# Supplementary material for: Transgenic Chicks Expressing Interferon-Inducible Transmembrane Protein 1 (IFITM1) Restrict Highly Pathogenic H5N1 Influenza Viruses
Source: Int J Mol Sci. 2021 Aug 6;22(16):8456. doi: 10.3390/ijms22168456 (PMC8395118; doi:10.3390/ijms22168456)
Supplement: Supplementary file 1 [file ijms-22-08456-s001.zip]

Archive with 7 entries (7 files):
- Supplementary Figure S1.tif
- Supplmentary Data file 1_Hatchability.xlsx
- Supplmentary Data file 2_Body weight.xlsx
- Supplmentary Data file 3_Feed intake.xlsx
- Supplmentary Data file 4_Water consumption.xlsx
- Table S1_innate immune genes.pdf
- Table S2_PM lesions score.pdf
