# Supplementary material for: Transgenic Chicks Expressing Interferon-Inducible Transmembrane Protein 1 (IFITM1) Restrict Highly Pathogenic H5N1 Influenza Viruses
Source: Int J Mol Sci. 2021 Aug 6;22(16):8456. doi: 10.3390/ijms22168456 (PMC8395118; doi:10.3390/ijms22168456)
Supplement: Supplementary file 1 [file ijms-22-08456-s001.zip › Supplmentary Data file 1_Hatchability.xlsx]

## Sheet: Sheet1
Tukey's multiple comparisons test	Significant?	Summary	P Value
Fertile live eggs
Mock inoculated (Neg. Ctrl) vs. RCASBP(A)-IFITM1	No	ns	0.4544
Mock inoculated (Neg. Ctrl) vs. RCASBP(A)-WT	No	ns	0.4544
RCASBP(A)-IFITM1 vs. RCASBP(A)-WT	No	ns	> 0.9999
Dead eggs
Mock inoculated (Neg. Ctrl) vs. RCASBP(A)-IFITM1	No	ns	0.1091
Mock inoculated (Neg. Ctrl) vs. RCASBP(A)-WT	No	ns	0.3005
RCASBP(A)-IFITM1 vs. RCASBP(A)-WT	No	ns	0.8153
Non fertile eggs
Mock inoculated (Neg. Ctrl) vs. RCASBP(A)-IFITM1	No	ns	0.8153
Mock inoculated (Neg. Ctrl) vs. RCASBP(A)-WT	No	ns	0.4544
RCASBP(A)-IFITM1 vs. RCASBP(A)-WT	No	ns	0.8153
